# Supplementary material for: Bone Marrow-Suppressive Treatment in Children Is Associated with Diminished IFN-γ Response from T Cells upon Polyclonal and Varicella Zoster Virus Peptide Stimulation
Source: Int J Mol Sci. 2024 Jun 26;25(13):6960. doi: 10.3390/ijms25136960 (PMC11241059; doi:10.3390/ijms25136960)
Supplement: Supplementary file 1 [file ijms-25-06960-s001.zip]

Archive with 3 entries (3 files):
- Figure  legend.pdf
- Suppl fig S1.pdf
- Suppl fig S2.pdf
